# Supplementary material for: Long Noncoding RNA OIP5-AS1 Inhibits Cell Apoptosis and Cataract Formation by Blocking POLG Expression Under Oxidative Stress
Source: Invest Ophthalmol Vis Sci. 2020 Oct 2;61(12):3. doi: 10.1167/iovs.61.12.3 (PMC7545078; doi:10.1167/iovs.61.12.3)
Supplement: Supplement 2 [file iovs-61-12-3_s002.xlsx]

## Sheet: Sheet1
Table 3 Brief information of the clinical participants
	CTRL	Cataract
n	4	4
Age (Mean±SD)	55.5±7.92	55.25±2.87
Male	3	1
Female	2	2
