# Supplementary material for: Long Noncoding RNA OIP5-AS1 Inhibits Cell Apoptosis and Cataract Formation by Blocking POLG Expression Under Oxidative Stress
Source: Invest Ophthalmol Vis Sci. 2020 Oct 2;61(12):3. doi: 10.1167/iovs.61.12.3 (PMC7545078; doi:10.1167/iovs.61.12.3)
Supplement: Supplement 3 [file iovs-61-12-3_s003.xlsx]

## Sheet: motif.result.summary_DEG_updown
Prediction based on the differential expressed genes between control and cataract in lens epithelial cells (L(control); C(cataract))
L-1	L-2	L-3	C-1	C-2	C-3	FC	P	fdr	Probe Set ID	Gene Symbol	JASPAR_CORE_2018	SwissRegulon	Transfac_from_coltron	HOCOMOCOv11	jolma2013	count
1708.53	1501.08	1341.52	4364.79	5094.73	4224.09	0.332597	0.00334358	0.0170931	204653_at	TFAP2A	9	4	44	3	18	78
74.89	82.31	83.31	327.88	307.86	248.24	0.272076	0.0114488	0.0315649	204654_s_at	TFAP2A	9	4	44	3	18	78
138.2	146.41	104.42	691	868.12	738.27	0.169336	0.00477836	0.0200909	205286_at	TFAP2C	6	4	7	4	13	34
184.03	161.01	194.54	36.86	41.78	28.5	5.03621	0.0017541	0.0127031	222921_s_at	HEY2	5	6	5	4	10	30
214.33	140.36	172.9	60.63	65.55	33.89	3.296	0.0162402	0.0385359	219743_at	HEY2	5	6	5	4	10	30
2981.9	2363.52	2008.99	5922.03	6131.4	5653.2	0.415348	0.0019221	0.0132666	201170_s_at	BHLHE40	4	5	9	4	4	26
598.78	589.85	574.8	58.41	49.66	89.4	8.93012	2.38e-05	0.00305441	44783_s_at	HEY1	4	6	4	5	4	23
306.42	311.85	340.27	60.08	55.01	71.41	5.13962	0.000298456	0.00622276	218839_at	HEY1	4	6	4	5	4	23
261.59	273.97	243.46	813.19	920.42	969.46	0.288198	0.00399737	0.0185568	221841_s_at	KLF4	2	7	8	6	0	23
169.28	133.49	168.1	460.08	576.74	471.65	0.312151	0.00687541	0.0241787	223185_s_at	BHLHE41	4	0	8	1	8	21
327.52	281.33	283.68	131.9	137.05	156.4	2.09834	0.00290771	0.0160922	217909_s_at	MLX	5	0	5	5	5	20
767.47	640.26	729.04	348.77	352.47	364.92	2.00417	0.0100073	0.0293887	213708_s_at	MLX	5	0	5	5	5	20
120.46	87.18	104.2	34.73	39.83	42.38	2.66667	0.0170237	0.0396818	210875_s_at	ZEB1	4	2	9	4	0	19
343.54	282.87	310.95	726.09	675.26	605.6	0.467057	0.00298436	0.0162503	222146_s_at	TCF4	3	2	3	3	6	17
501.43	428.32	496.72	1109.97	1086.12	952.58	0.453039	0.00215912	0.0139671	212387_at	TCF4	3	2	3	3	6	17
436.32	363.26	412.95	952.24	1028.03	902.55	0.420606	0.000635825	0.00829036	213891_s_at	TCF4	3	2	3	3	6	17
270.3	209.7	208.72	592.21	749.72	605.73	0.353614	0.00702603	0.0244329	209431_s_at	PATZ1	0	5	3	9	0	17
22.84	17.82	20.52	69.74	57.66	81.28	0.293176	0.0154201	0.0373288	209211_at	KLF5	6	0	6	5	0	17
65.33	76.89	93.51	362.08	307.91	371.56	0.226326	0.00193139	0.0133065	209212_s_at	KLF5	6	0	6	5	0	17
367.18	335.68	405.52	67.83	40.31	41.28	7.41788	0.0010916	0.0105215	209757_s_at	MYCN	2	0	10	3	0	15
293.94	272.27	267.98	710.41	761.24	780.75	0.370356	0.000594282	0.00804172	212535_at	MEF2A	2	2	4	5	2	15
303.85	302.88	314.23	897.98	818.59	831.12	0.361488	0.00170505	0.0125402	208328_s_at	MEF2A	2	2	4	5	2	15
336.02	255.53	314.51	897.18	936.47	792	0.34508	0.00111441	0.0105849	202723_s_at	FOXO1	0	3	8	2	2	15
397.68	311.79	366.63	1108.49	1320.49	1107.31	0.304302	0.00362032	0.0177151	202724_s_at	FOXO1	0	3	8	2	2	15
427.11	312.41	455.66	106.41	123.93	98.93	3.62979	0.01983	0.0434696	205323_s_at	MTF1	1	4	7	1	1	14
1427.22	1125.17	1263.98	319.39	421.44	347.95	3.50518	0.00478123	0.020091	227150_at	MTF1	1	4	7	1	1	14
979.51	859.64	1036.42	305.8	308.85	258.93	3.29171	0.00332469	0.0170705	205322_s_at	MTF1	1	4	7	1	1	14
703.19	559.03	541.49	1651.82	1808.35	1454.89	0.366976	0.00305072	0.0164218	223378_at	GLIS2	4	0	4	2	4	14
92.8	85.84	84.45	214.48	196.85	256.54	0.393924	0.0152343	0.0370868	202531_at	IRF1	4	1	3	4	0	12
141.63	151.19	151.39	433.06	431.04	581.65	0.307252	0.0212239	0.0453305	205398_s_at	SMAD3	0	2	4	6	0	12
553.72	449.67	446.09	1747.62	1910.07	1760.29	0.267531	8.06e-05	0.00398737	218284_at	SMAD3	0	2	4	6	0	12
245.15	225.19	256.67	506.18	555.3	535.88	0.455132	0.00019898	0.00535196	226408_at	TEAD2	3	0	6	2	0	11
344.1	268.55	324	761.85	861.63	678.18	0.406945	0.00609917	0.0227725	226206_at	MAFK	2	0	2	3	3	10
57.68	39.29	57.68	173.77	174.24	183.93	0.290728	0.000319246	0.00634765	205372_at	PLAG1	2	0	5	3	0	10
972.79	846.09	742.22	3554.45	2786.76	2521.7	0.288968	0.0174615	0.0402465	203394_s_at	HES1	0	2	7	1	0	10
814.27	678.43	730.19	100.15	118.17	124.21	6.48962	0.00310526	0.0165844	208961_s_at	KLF6	0	0	0	9	0	9
1159.76	1050.48	1150.19	177.49	191.96	239.64	5.51713	0.000152947	0.00484008	224606_at	KLF6	0	0	0	9	0	9
1516.03	1378.92	1570.14	270.18	271.35	351.21	5.00156	0.000441282	0.00711826	1555832_s_at	KLF6	0	0	0	9	0	9
277.14	234.98	251.77	67.42	53.79	62.99	4.14707	0.0018949	0.0132022	208960_s_at	KLF6	0	0	0	9	0	9
39.59	43.57	28.58	63.39	90.9	74.29	0.488844	0.0217602	0.0460284	223937_at	FOXP1	2	0	5	2	0	9
285.39	237.11	259.03	597.47	710.4	626.12	0.404102	0.00309015	0.0165306	225133_at	KLF3	0	0	4	5	0	9
607.53	563.28	516.83	10.86	5.09	7.18	72.9633	0.00214212	0.0138871	209292_at	ID4	2	0	2	2	2	8
1398.57	1254.89	1330.28	31.91	49.09	33.13	34.9053	0.000863813	0.00952685	209291_at	ID4	2	0	2	2	2	8
914.73	781.75	812.94	25.43	21.34	26.98	34.026	0.00240095	0.0146612	209293_x_at	ID4	2	0	2	2	2	8
196.21	181.6	212.9	7.88	9.64	11.41	20.4186	0.00208639	0.0137445	226933_s_at	ID4	2	0	2	2	2	8
153.58	180.94	208.67	18.92	20.35	26.27	8.28792	0.00878784	0.0274945	229881_at	KLF12	0	0	3	5	0	8
488.12	468.45	438.72	91.91	68.38	117.73	5.01867	5.13e-05	0.0035072	227261_at	KLF12	0	0	3	5	0	8
162.14	162.33	166.19	39.63	37.06	62.03	3.53705	0.00372976	0.0179553	238940_at	KLF12	0	0	3	5	0	8
433.75	453.62	595.4	213.22	237.97	167.41	2.39698	0.0184204	0.0415509	213298_at	NFIC	1	3	0	4	0	8
45.34	30.25	50.99	109.2	95.2	90.61	0.42907	0.00263336	0.0153247	215620_at	RREB1	2	3	0	3	0	8
211.62	206.11	185.95	570.4	688.55	498.18	0.34356	0.0185822	0.0417205	203704_s_at	RREB1	2	3	0	3	0	8
745.88	598.97	612.57	3248.27	3182.97	2784.08	0.212409	0.00168885	0.0124876	203313_s_at	TGIF1	1	0	4	2	1	8
156.65	158.11	140.77	69.54	72.6	55.01	2.31058	0.00037662	0.00676106	228759_at	CREB3L2	0	0	5	2	0	7
616.31	472.37	416.6	1716.99	1811.24	1904.55	0.277074	8.86e-05	0.0040945	225289_at	STAT3	0	2	3	2	0	7
67.32	72.38	86.12	285.62	341.91	280.22	0.248769	0.00462491	0.0197872	211105_s_at	NFATC1	0	2	2	1	2	7
363.78	320.76	312.27	1474.9	1477.46	1509.57	0.223403	1.73e-06	0.00174295	208992_s_at	STAT3	0	2	3	2	0	7
847.39	660.66	700.32	3334.37	3208.49	3392.78	0.222268	5.27e-06	0.00230325	208991_at	STAT3	0	2	3	2	0	7
941.29	807.83	1058.78	21.12	18.19	31.99	39.3815	0.00612021	0.0228227	223586_at	ARNTL2	0	6	0	0	0	6
377.2	398.58	431.02	11.41	10.89	19.59	28.8088	0.00120542	0.0108969	220658_s_at	ARNTL2	0	6	0	0	0	6
478.9	477.97	534.73	15.8	15.16	25.43	26.4515	0.00115022	0.0107331	224204_x_at	ARNTL2	0	6	0	0	0	6
264.17	209.95	254.37	42.34	46.03	66.42	4.70631	0.00260814	0.015283	39549_at	NPAS2	0	6	0	0	0	6
150.39	132.44	142.12	28.68	25.57	40.83	4.46939	0.000101939	0.00427333	39548_at	NPAS2	0	6	0	0	0	6
881.4	659.12	683.37	277.8	272.59	416.48	2.30009	0.0109747	0.0308487	208937_s_at	ID1	0	6	0	0	0	6
123.85	105.13	71.03	318.04	364.12	327.68	0.297087	0.000363772	0.00670283	226913_s_at	SOX8	1	0	3	0	2	6
104.38	119.7	107.49	446.24	547.45	457.98	0.228406	0.00634869	0.0232879	225390_s_at	KLF13	1	0	2	2	1	6
14.88	13.38	17.82	95.34	90.65	60.82	0.186702	0.0237631	0.0487209	204622_x_at	NR4A2	0	0	3	1	2	6
1789.69	1593.19	1594.31	46.83	53.37	69.07	29.4039	0.0015089	0.0118718	206118_at	STAT4	0	1	4	0	0	5
337.39	323.89	326.96	69.51	78.52	68.44	4.56525	1.84e-06	0.00175728	1555420_a_at	KLF7	0	0	5	0	0	5
73.15	88.32	96.14	20.3	18.25	25.51	4.02139	0.00640532	0.0234291	230636_s_at	KLF9	2	0	0	3	0	5
181.76	202.84	191.23	68.21	74.92	66.15	2.75148	0.000610484	0.00813268	213906_at	MYBL1	0	0	3	0	2	5
363.41	451.13	463.07	152.39	161.13	198.15	2.49694	0.00664371	0.0238139	238482_at	KLF7	0	0	5	0	0	5
132.9	125.93	140.83	52.32	50.14	63.29	2.41122	0.000196055	0.00534001	205446_s_at	ATF2	0	0	2	3	0	5
763.54	600.93	723.81	284.97	353.01	277.79	2.28035	0.00619721	0.0229884	204334_at	KLF7	0	0	5	0	0	5
362.24	407.59	410.4	778.24	968.23	887.74	0.448039	0.00857228	0.0271454	232676_x_at	MYEF2	0	0	5	0	0	5
70.85	80.64	67.42	162.18	166.97	161.85	0.445845	0.000468877	0.0073177	202621_at	IRF3	0	0	2	3	0	5
265.96	303.86	309.9	634.91	794.12	658.93	0.42133	0.0104118	0.0299998	222771_s_at	MYEF2	0	0	5	0	0	5
44.04	46.13	47.54	146.06	129.06	151.07	0.323119	0.00404591	0.0186345	41037_at	TEAD4	1	0	1	2	1	5
54.84	40.69	55.24	156.27	166.63	154.15	0.316047	8.19e-05	0.00400859	208510_s_at	PPARG	0	0	2	3	0	5
292.94	267.79	245	549.36	613.73	571.68	0.464459	0.000314064	0.00632809	212847_at	FUBP1	0	0	0	4	0	4
82.02	78.83	74.05	206.54	184.9	245.74	0.368656	0.0159096	0.0380565	201746_at	TP53	0	2	2	0	0	4
197.78	177.15	188.53	723.65	783.63	671.33	0.258633	0.00280184	0.0158406	206122_at	SOX15	1	0	2	0	1	4
163.24	105	120.29	595.31	551.3	503.58	0.235446	0.000435	0.00709943	225262_at	FOSL2	1	2	0	1	0	4
162.94	137.57	142.98	707.96	737.63	754.22	0.201604	2.57e-05	0.00314437	203882_at	IRF9	1	0	2	0	1	4
433.61	331.71	333.63	2056.27	1922.59	1691.15	0.193818	0.00251779	0.0150154	228188_at	FOSL2	1	2	0	1	0	4
41.84	43.75	43.1	329.57	274.72	248.46	0.150912	0.00962921	0.0288254	218880_at	FOSL2	1	2	0	1	0	4
69.58	120.68	43.86	560.12	564.98	685.34	0.129317	0.00127354	0.0111072	226695_at	PRRX1	0	0	2	0	2	4
2006.22	1740.15	2147.82	378.27	384.52	381.75	5.14983	0.00564002	0.0218876	207401_at	PROX1	0	0	0	3	0	3
3508.44	3609.3	3364.57	1170.02	963.05	1191.07	3.15339	1.96e-05	0.00290793	228656_at	PROX1	0	0	0	3	0	3
301.52	385.26	376.13	134.91	128.77	136.41	2.65668	0.0135751	0.0346282	239482_x_at	ZNF708	0	0	0	3	0	3
5488.95	5510.77	6040.62	2386.4	2559.67	2380.66	2.32578	0.0013989	0.0115508	229376_at	PROX1	0	0	0	3	0	3
221.36	189.63	188.79	73.76	95.49	105.06	2.1865	0.0016989	0.0125298	204069_at	MEIS1	0	1	1	1	0	3
587.04	552.97	524.54	1174.81	1262.86	1109.44	0.469269	0.00177949	0.0128122	202172_at	VEZF1	0	0	0	3	0	3
1068.69	1042.04	1104.04	2423.8	2462.38	2246.9	0.450685	0.00143036	0.0116653	202171_at	VEZF1	0	0	0	3	0	3
405.46	362.35	345.92	977.9	1143.57	796.95	0.381621	0.0236987	0.0486346	227782_at	ZBTB7C	1	0	1	0	1	3
2879.15	2582.41	2443.54	7008.45	7258.68	6546.5	0.379804	0.00021403	0.00548643	205646_s_at	PAX6	0	0	2	1	0	3
245.07	229.7	225.71	551	695.66	624.39	0.374378	0.0101235	0.0295534	225636_at	STAT2	0	1	0	2	0	3
50.84	63.88	54.53	140.74	145.99	170.54	0.370131	0.00367461	0.0178268	202820_at	AHR	0	0	3	0	0	3
66.93	67.12	55.79	454	475.05	391.35	0.143775	0.00377026	0.0180502	229842_at	ELF3	0	0	2	1	0	3
81.21	80.51	81.63	655.07	710.99	565.28	0.126001	0.00563886	0.0218875	201510_at	ELF3	0	0	2	1	0	3
120.92	107.01	96.23	923.19	925.69	857.64	0.11977	0.000275831	0.00603435	210827_s_at	ELF3	0	0	2	1	0	3
193.38	216.44	220.35	20.28	14.62	21.69	11.1357	0.00109574	0.0105227	209604_s_at	GATA3	0	0	2	0	0	2
121.99	101.92	112.65	26	24.68	23.86	4.51516	0.00402778	0.0185866	226872_at	RFX2	0	0	1	0	1	2
1457.67	1200.12	1322.41	305.98	334.47	259.54	4.42249	0.00296182	0.0162019	226806_s_at	NFIA	0	0	0	2	0	2
550.48	450.33	417.82	106.9	131.42	95.75	4.24651	0.00844916	0.0269295	235176_at	ZFP82	0	0	0	2	0	2
795.41	593.39	645.47	194.62	191.08	171.46	3.65114	0.0138141	0.0349263	224975_at	NFIA	0	0	0	2	0	2
415	347.85	419.11	116.92	119.37	105.36	3.45956	0.00540503	0.0213682	224976_at	NFIA	0	0	0	2	0	2
1916.79	1670.6	1881.8	591.59	625.27	514.98	3.15802	0.00113987	0.0106976	224970_at	NFIA	0	0	0	2	0	2
1368.96	1302.17	1161.02	476.38	631.33	583.44	2.266	0.00105407	0.0103974	211671_s_at	NR3C1	0	0	2	0	0	2
961.8	900.15	834.7	307.57	538.37	381.46	2.19704	0.00740286	0.0250999	227719_at	SMAD9	0	2	0	0	0	2
172.41	140.53	137.83	61.75	73.98	73.74	2.15195	0.0110484	0.0309383	227173_s_at	BACH2	0	1	1	0	0	2
113.89	112.64	91.31	60.67	48.57	42.31	2.09726	0.0048134	0.0201645	1552724_at	RHOXF1	0	0	0	2	0	2
64.33	75.89	58.04	33.28	34.93	30.84	2.00162	0.0198346	0.0434758	242937_at	FOXK2	2	0	0	0	0	2
1287	941.73	964.62	2350.41	2560	1948.19	0.465598	0.00758607	0.0254393	224984_at	NFAT5	0	0	1	0	1	2
74.69	71.96	49.83	144.65	188.21	172.34	0.388915	0.00444604	0.0194481	207943_x_at	PLAGL1	0	0	0	2	0	2
30.77	15.05	26.25	66.92	77.49	56.26	0.359147	0.00623427	0.023069	212966_at	HIC2	0	0	0	2	0	2
272.04	247.28	211.59	574.38	816.86	705.81	0.348542	0.0180133	0.0410106	207069_s_at	SMAD6	0	2	0	0	0	2
1430.98	1284.67	1103.3	3413.34	4209.83	3783.43	0.334802	0.00334769	0.0171072	203140_at	BCL6	0	0	1	1	0	2
67.47	67.54	64.06	181.81	220.18	196.5	0.33262	0.00652479	0.0236191	231929_at	IKZF2	0	0	2	0	0	2
131.14	115.01	121.03	336.51	418.25	360.49	0.329236	0.00755112	0.0253798	215990_s_at	BCL6	0	0	1	1	0	2
65.34	83.77	63.35	248.46	233.03	245.97	0.292057	5.55e-05	0.00356879	209706_at	NKX3-1	0	0	1	1	0	2
42.98	54.31	45.06	146.11	201.28	171.24	0.274473	0.0126925	0.0335048	207002_s_at	PLAGL1	0	0	0	2	0	2
34.92	47.68	54.36	157.54	214.78	192.01	0.242695	0.00780086	0.0258475	209318_x_at	PLAGL1	0	0	0	2	0	2
80.4	102.13	145.55	948.77	841.76	701.5	0.131652	0.00659573	0.0237409	200878_at	EPAS1	0	0	0	2	0	2
49.42	57.58	42.24	374.32	441.49	407.04	0.122043	0.00194113	0.0133211	209360_s_at	RUNX1	0	0	2	0	0	2
456.1	304.22	451.7	35.04	39.24	45.45	10.1229	0.0179795	0.0409413	229435_at	GLIS3	0	0	0	1	0	1
338.88	259.89	364.21	33.74	38.37	50.75	7.83803	0.0108019	0.0305776	230258_at	GLIS3	0	0	0	1	0	1
827.76	827.03	892.98	190.73	172.85	160.84	4.85826	0.000242657	0.00578253	204203_at	CEBPG	0	0	0	1	0	1
948.94	890.16	938.44	334.65	356.9	311.06	2.77031	2.59e-05	0.00314437	225527_at	CEBPG	0	0	0	1	0	1
156.44	142.29	177.21	75.17	78.74	83.53	2.00446	0.0122736	0.0328586	237510_at	MYNN	0	0	0	1	0	1
27.96	26.95	31.83	52.03	58.12	66.62	0.490694	0.0119603	0.0323653	1561687_a_at	ZNF382	0	0	0	1	0	1
474.89	350.12	417.05	794.42	1002.78	790.66	0.479956	0.0108591	0.0306859	213579_s_at	EP300	0	1	0	0	0	1
91.66	95.74	64.21	158.47	203.63	184.85	0.460024	0.00488119	0.0203015	210062_s_at	ZNF589	0	0	0	1	0	1
219.24	207.15	195	451.14	488.77	428.1	0.454229	0.00187847	0.0131319	205259_at	NR3C2	0	0	0	1	0	1
71.48	64.04	91.76	162.33	175.92	167.49	0.449401	0.00248982	0.014947	213668_s_at	SOX4	0	0	0	1	0	1
131.26	119.28	100.31	252.54	313.22	233.21	0.439128	0.0157352	0.0378019	219968_at	ZNF589	0	0	0	1	0	1
1040.45	973.44	972.98	2401.65	2472.87	1999.23	0.434533	0.011296	0.0313627	210319_x_at	MSX2	0	1	0	0	0	1
32.69	30.6	24.92	57.37	70.18	79.33	0.426382	0.0159536	0.0381017	221561_at	SOAT1	0	0	1	0	0	1
122.26	77.88	141.67	265.62	314.51	245.61	0.413944	0.00450055	0.019549	31845_at	ELF4	0	0	1	0	0	1
23.64	22.52	17.66	50.17	52.54	52.31	0.411689	0.00114539	0.0107172	206035_at	REL	0	0	0	1	0	1
165.06	186.49	202.33	508.56	499.04	399.94	0.393509	0.00941609	0.0285238	207353_s_at	HMX1	0	1	0	0	0	1
672.24	556.74	712.95	1678.58	1524.19	1766.79	0.390765	0.000627146	0.00825519	201417_at	SOX4	0	0	0	1	0	1
79.76	79.37	83.73	216.83	202.08	211.31	0.385357	0.000410077	0.00699549	213138_at	ARID5A	0	0	1	0	0	1
32.31	26.03	34.13	96.01	103.01	84.04	0.32668	0.00266219	0.0154266	206036_s_at	REL	0	0	0	1	0	1
140.93	167.38	111.74	382.48	537.08	385.02	0.321981	0.0208683	0.0448734	227497_at	SOX6	0	0	1	0	0	1
210.38	179.26	180.21	541.48	591.17	661.76	0.31757	0.00435556	0.0192557	201331_s_at	STAT6	0	1	0	0	0	1
42.48	51.12	47.9	165.19	151.11	198.91	0.274645	0.0108376	0.030642	203739_at	ZNF217	0	0	1	0	0	1
108.36	126.79	106.5	402.93	453.46	388.93	0.274347	0.00199136	0.0134471	208436_s_at	IRF7	0	1	0	0	0	1
164.86	152.98	176.87	678.07	626.24	519.73	0.271217	0.0096713	0.0288952	205555_s_at	MSX2	0	1	0	0	0	1
291.46	241.95	272.74	1036.35	972.88	1002.09	0.267707	9.99e-06	0.0026372	201416_at	SOX4	0	0	0	1	0	1
